# Supplementary material for: A Novel Methodology for Detecting Variations in Cell Surface Antigens Using Cell-Tearing by Optical Tweezers
Source: Biosensors (Basel). 2022 Aug 19;12(8):656. doi: 10.3390/bios12080656 (PMC9405593; doi:10.3390/bios12080656)
Supplement: Supplementary file 1 [file biosensors-12-00656-s001.zip]

Archive with 2 entries (2 files):
- Video S1 biosensors-1835800-RBC is dragged by optical tweezers freely_.mp4
- Video S2 biosensors-1835800-RBC is attached on the functional surface and stretched by optical tweezers_.mp4
